# Supplementary material for: Unveiling the Unpredictable in Parkinson’s Disease: Sensor-Based Monitoring of Dyskinesias and Freezing of Gait in Daily Life
Source: Bioengineering (Basel). 2024 Apr 29;11(5):440. doi: 10.3390/bioengineering11050440 (PMC11117481; doi:10.3390/bioengineering11050440)
Supplement: Supplementary file 1 [file bioengineering-11-00440-s001.zip]

Archive with 1 entries (1 files):
- bioengineering-2964576-supplementary.pdf
